# Supplementary material for: Approaches for Inclusion Complexes of Ezetimibe with Cyclodextrins: Strategies for Solubility Enhancement and Interaction Analysis via Molecular Docking
Source: Int J Mol Sci. 2025 Feb 16;26(4):1686. doi: 10.3390/ijms26041686 (PMC11855275; doi:10.3390/ijms26041686)
Supplement: Supplementary file 1 [file ijms-26-01686-s001.zip]

Archive with 1 entries (1 files):
- ijms-3413122-supplementary.pdf
